# Supplementary material for: Bottom-up construction and screening of algae-bacteria consortia for pollutant biodegradation
Source: Front Microbiol. 2024 Feb 8;15:1349016. doi: 10.3389/fmicb.2024.1349016 (PMC10883772; doi:10.3389/fmicb.2024.1349016)
Supplement: Supplementary file 2 [file Data_Sheet_2.xlsx]

## Sheet: Sheet1
Consortia GS values
		Non-degrader labels →
Degraders labels		1	2	3	4	5	6	7	8	9	10	11	12	13	14	15	16	17	18	19	20	21	22	23	24	25	26	27	28	29	30	31	32	33	34	35	36	37	38	39	40	41	42	43	44	45	46	47	48
↓	A	0.1431	0.043016	0.193732	7.92276	0.058419	-0.150682	-0.189077	4.91097	-0.0103867	6.52921	-0.256016	-0.316463	-0.210124	3.79312	4.33654	-0.247323	-0.0554692	-0.160392	6.94809	6.08323	4.74471	5.45754	4.72429	-0.180204	-0.0795267	5.36717	4.59524	5.21029	4.56943	-0.200565	-0.23445	-0.0567536	0.0570046	0.053374	8.38132	8.36579	7.14309	7.07472	-0.126743	-0.0654267	-0.103346	0.181251	0.294808	0.206867	6.49806	6.57854	5.37621	5.53132
	B	1.6531	4.76006	2.95244	7.28812	4.55417	1.85652	1.72405	-0.114134	5.2109	7.91221	7.19291	7.4725	4.50716	4.01207	6.86116	3.29216	4.04906	5.79697	3.03177	5.52102	6.14489	6.82255	7.18887	5.75249	4.07817	5.45895	0	4.3984	2.62199	9.19094	7.36174	10.1526	10.4822	9.6845	6.95955	5.90002	5.56682	5.21062	8.5927	7.95534	7.65924	4.71081	6.92949	7.91237	8.32505	8.77665	7.94404	7.77925
	C	0.2582	0.00324093	-0.00826264	9.16963	0.00148615	-0.0562267	-0.0958067	5.08665	-0.100956	6.67173	-0.173533	-0.196175	-0.101158	5.0615	10.7573	0.164485	-0.191121	-0.303726	4.2765	7.08516	8.72895	7.82609	8.16673	0.0848324	0.0233746	5.06979	-0.220637	5.54527	4.55386	-0.165873	-0.223155	-0.239089	-0.167688	-0.149939	5.84335	5.55471	6.05876	5.90123	0.00779006	-0.263293	-0.18806	0.139903	0.0723337	0.0440959	6.33751	7.39219	7.15499	7.49264
	D	0.6777	0.44993	0.339769	8.12671	0.364531	-0.0462829	0.0494502	6.93502	0.619758	8.61796	0.760059	0.788767	1.36352	9.32372	12.2035	0.574069	0.547383	1.10455	9.18321	9.62373	11.4058	11.6076	11.9225	0.572653	0.440843	6.79485	0.518271	8.14207	11.3987	0.0939155	0.175402	0.277058	0.507802	0.766985	5.36875	5.55976	5.58275	6.00793	0.519299	0.340997	0.432165	0.140911	0.412398	0.647983	6.13319	5.51276	6.3956	6.17655
	E	7.0308	3.51982	2.73271	5.94396	5.90165	2.26128	1.33279	0.578224	11.4533	9.10275	9.86915	9.03199	12.3806	18.5628	12.7987	7.29359	7.93647	7.12357	10.9701	9.25397	12.3448	11.4379	11.0288	8.31492	6.72126	7.19513	0	8.7712	9.09204	8.4852	9.72666	10.5942	9.51003	6.65095	5.9093	5.69268	4.28663	4.56558	6.26974	6.29676	5.7074	5.70901	5.49622	4.76042	3.52441	3.12747	3.2977	3.4401
	F	6.0419	5.46451	3.64168	5.41187	4.27126	3.85616	4.14745	2.25307	12.2838	9.91545	11.1949	12.3155	12.2664	9.08354	8.89776	6.86096	7.7529	8.27732	6.17663	9.54306	10.2713	10.6483	10.2644	7.80688	9.35869	8.83407	8.78252	9.09183	8.29025	6.79859	8.40008	6.42847	5.40263	3.60691	4.02483	3.13533	4.45384	3.26523	4.12467	4.33302	5.16947	10.4076	9.50136	8.64172	13.8982	13.0983	13.4494	14.2572
Consortia CI values
		Non-degrader labels →
Degraders labels		1	2	3	4	5	6	7	8	9	10	11	12	13	14	15	16	17	18	19	20	21	22	23	24	25	26	27	28	29	30	31	32	33	34	35	36	37	38	39	40	41	42	43	44	45	46	47	48
↓	A	0.1431	-0.521604	-0.30195	4.80856	-0.357658	1.07278	1.07465	3.77402	-1.16686	4.51971	-0.365171	0.335592	0.173874	2.22934	4.44391	-0.160608	-0.0499884	-0.0973081	1.71353	5.05629	5.68905	5.65393	7.15974	0.137714	0.221747	2.1358	0.173874	2.60263	2.78029	5.58511	0.0728902	0.844744	1.21672	3.19287	5.4991	6.29896	6.41139	7.70956	0.743866	1.09756	2.98777	1.42188	3.68833	3.94273	6.79154	7.11149	7.17224	8.45982
	B	1.6531	2.84758	1.21984	4.14068	2.0982	1.27284	0.616374	0.132875	3.63436	3.30474	2.7236	2.22779	2.23232	2.16063	3.25848	0.939167	1.19256	0.765136	1.25062	2.73567	2.59646	2.03146	1.94109	0.383141	0.343624	0.0643908	-0.187042	-0.0566732	-0.102403	6.30006	3.93331	4.00148	3.91159	4.19009	5.17925	4.99614	5.04448	4.88019	2.66578	3.14763	2.72041	2.98952	2.64736	2.98392	4.05504	4.30871	3.57082	4.54391
	C	0.2582	-0.510093	-0.0392824	7.3547	-0.360045	-0.170278	-0.453466	3.90622	-1.81348	3.58334	-1.80389	-1.37948	-1.56012	0.68051	3.58765	-1.44567	-0.991371	-1.26323	1.04656	3.80719	4.54996	4.41128	6.35406	-1.25746	-1.52452	0.769691	-0.944967	1.20685	1.14138	6.49671	0.512042	1.44896	1.24311	3.58631	6.01769	6.80475	6.54241	7.91458	0.612113	0.418554	2.51599	1.12028	3.30422	2.94927	5.73858	6.50864	6.45238	7.96355
	D	0.6777	0.67979	1.02841	8.92261	0.282346	0.607064	1.2487	7.39503	-1.57669	2.9638	-2.24589	-1.89489	-1.62103	1.86877	3.16653	-2.15675	-1.72733	-1.53271	2.13919	2.3941	2.64403	2.98585	5.49969	-2.58259	-2.39234	0.986357	-1.91928	1.59655	1.70115	5.29411	0.769827	1.48705	1.59983	5.27574	5.18895	5.68628	5.58385	7.52059	1.06205	1.11753	4.26724	1.06189	4.54683	4.34633	4.73432	5.43067	5.65985	8.0372
	E	7.0308	6.58068	4.58881	6.66243	4.26417	3.59302	3.49487	5.08156	0.595879	0.509461	-0.403591	-0.453238	-0.931449	-0.42029	-1.41903	-2.95998	-3.36588	-3.36368	-2.15856	-1.39107	-2.06204	-2.07287	-0.553907	-3.53582	-3.31571	-2.38139	-3.599	-2.68056	-2.4921	1.85016	-0.0322052	-0.126235	-0.0739803	0.2652	1.72059	1.41133	1.36405	2.05578	-0.0696438	-0.0781584	0.423159	0.202491	0.152369	-0.016741	0.0154822	-0.765664	-0.509708	0.813259
	F	6.0419	5.84561	3.00872	4.79455	3.65005	3.86519	4.16921	2.81744	-1.84284	-0.72473	-1.65563	-1.16411	-1.05434	-1.0252	1.7121	-0.563296	-0.603755	-0.651075	-1.10666	2.12381	2.22933	2.22629	2.23165	-0.0545842	-0.0557163	-0.106459	0.579469	0.156812	0.30396	-1.0808	-2.958	-3.10115	-2.89445	-2.79651	-0.543651	-0.708223	-0.559585	-0.0626419	-2.94908	-2.70435	-2.15487	-2.58286	-2.52719	-2.45618	-0.812948	-0.0197089	0.0824084	-0.113312
Consortia FS values
		Non-degrader labels →
Degraders labels		1	2	3	4	5	6	7	8	9	10	11	12	13	14	15	16	17	18	19	20	21	22	23	24	25	26	27	28	29	30	31	32	33	34	35	36	37	38	39	40	41	42	43	44	45	46	47	48
↓	A	1	1.99985	1.90541	0.767417	2.13788	4.80654	5.09302	1.00195	1.493	0.916223	3.39259	5.0251	3.95791	0.978662	1.28889	3.6687	2.92458	3.29908	0.519142	1.04991	1.41007	1.24552	1.67021	3.7314	3.35304	0.716641	0.469895	0.809624	0.936912	11.8718	3.95018	4.00439	3.89877	6.01361	0.832798	0.91795	1.07184	1.23914	4.25532	4.3573	7.00332	3.6226	5.16732	5.82625	1.21578	1.24417	1.49363	1.652
	B	1	0.874247	0.890409	0.75062	0.777723	1.25372	1.08067	3.29761	0.974076	0.637659	0.624775	0.546204	0.848937	0.921003	0.71869	0.795926	0.723123	0.471022	0.926711	0.790369	0.700711	0.56769	0.530976	0.418265	0.552405	0.388867	NaN	0.445043	0.659537	0.842662	0.752153	0.567438	0.543288	0.609919	0.944791	1.0668	1.12942	1.16958	0.524629	0.615382	0.588338	0.946655	0.634427	0.60037	0.686032	0.679295	0.662606	0.78406
	C	1	2.1086	2.67494	0.909418	2.2821	2.68277	2.46651	0.993048	0.8446	0.778526	0.947781	1.6013	1.16899	0.515714	0.505036	0.973514	2.1528	2.11547	0.663568	0.765277	0.709037	0.767302	0.946678	1.2491	1.04285	0.529553	2.32308	0.556301	0.646511	12.5509	4.55014	6.13527	5.20943	8.28482	1.22306	1.39668	1.25823	1.48364	3.44484	4.70611	7.20972	3.48054	6.0066	5.81419	1.10157	1.05086	1.07519	1.20648
	D	0	2.24069	2.73111	1.17879	2.08996	3.5779	3.87037	1.17608	0.587659	0.555344	0.136318	0.340272	0.371546	0.412764	0.41791	0.214289	0.514166	0.464148	0.444603	0.449453	0.403863	0.423863	0.603773	-0.0736533	0.0606762	0.437576	0.390025	0.437688	0.329647	7.89366	3.03247	3.37172	2.88092	4.60817	1.18777	1.22725	1.20751	1.40516	2.47915	2.89336	5.0502	3.42044	5.34183	4.37606	0.995037	1.19755	1.08227	1.44239
	E	1	1.92525	1.8287	1.24724	0.922418	1.78446	2.51271	4.95973	0.2413	0.28985	0.186766	0.197718	0.112746	0.102327	0.0747416	-0.0577288	-0.0981762	-0.107909	0.0257882	0.10362	0.0301779	0.0315519	0.156307	-0.112055	-0.107513	0.0110991	NaN	-0.0207861	-0.00178553	0.446359	0.222247	0.197479	0.223	0.351564	0.597829	0.572007	0.719536	0.805712	0.325	0.322622	0.425347	0.392786	0.398326	0.421441	0.547474	0.412677	0.455266	0.737534
	F	1	1.22111	1.1267	1.07418	1.10497	1.24579	1.22988	1.5767	0.0464602	0.157115	0.06569	0.0962105	0.104665	0.141013	0.415245	0.239533	0.210172	0.193093	0.188081	0.427789	0.408973	0.395316	0.409428	0.270201	0.229051	0.236383	0.306506	0.255866	0.293854	0.174993	-0.0511098	-0.0839189	-0.0657853	-0.0710672	0.38072	0.425761	0.347059	0.563604	-0.0932579	-0.0439715	0.0501893	-0.00984121	-0.0055126	0.00120777	0.108314	0.169411	0.172145	0.150439
[truncated: 80 more columns]
